# Supplementary material for: Retrospective Proteomic Screening of 100 Breast Cancer Tissues
Source: Proteomes. 2017 Jul 7;5(3):15. doi: 10.3390/proteomes5030015 (PMC5620532; doi:10.3390/proteomes5030015)
Supplement: Supplementary file 1 [file proteomes-05-00015-s001.zip]

Archive with 10 entries (8 files):
- Supplementary Files/
- Supplementary Files/Figure S1/
- Supplementary Files/Figure S1/Figure S1 part 1.TIF
- Supplementary Files/Figure S1/Figure S1 part 2.TIF
- Supplementary Files/Figure S1/Figure S1 part 3.TIF
- Supplementary Files/Figure S1/Figure S1 part 4.TIF
- Supplementary Files/Figure S1/Thumbs.db
- Supplementary Files/SUPPLEMENTARY LEGENDS .docx
- Supplementary Files/Table S1.doc
- Supplementary Files/Thumbs.db
